# Supplementary material for: Pan-Cancer Analysis Identifies a Ras-Related GTPase as a Potential Modulator of Cancer
Source: Int J Mol Sci. 2025 May 6;26(9):4419. doi: 10.3390/ijms26094419 (PMC12073092; doi:10.3390/ijms26094419)
Supplement: Supplementary file 1 [file ijms-26-04419-s001.zip]

Archive with 1 entries (1 files):
- ijms-3543377-supplementary.pdf
